# Supplementary material for: Role of Surface Energy of Nanoparticle Stabilizers in the Synthesis of Microspheres via Pickering Emulsion Polymerization
Source: Nanomaterials (Basel). 2022 Mar 17;12(6):995. doi: 10.3390/nano12060995 (PMC8949673; doi:10.3390/nano12060995)
Supplement: Supplementary file 1 [file nanomaterials-12-00995-s001.zip]

Archive with 1 entries (1 files):
- nanomaterials-1630894-supplementary.pdf
